# Supplementary material for: BPC-157 and Its Novel Hybrid Analogs as Inhibitors of Acetylcholinesterase
Source: Int J Mol Sci. 2026 May 30;27(11):4984. doi: 10.3390/ijms27114984 (PMC13257072; doi:10.3390/ijms27114984)
Supplement: Supplementary file 1 [file ijms-27-04984-s001.zip]

Archive with 1 entries (1 files):
- ijms-4334763-supplementary.pdf
